# Supplementary material for: The Mevalonate Pathway Is Important for Growth, Spore Production, and the Virulence of Phytophthora sojae
Source: Front Microbiol. 2021 Dec 22;12:772994. doi: 10.3389/fmicb.2021.772994 (PMC9635365; doi:10.3389/fmicb.2021.772994)
Supplement: Supplementary file 2 [file Table_1.XLSX]

## Sheet: Tables S1
Table S1. The sequence information of proteins in MVA pathway in P. sojae.
Gene ID	Accession number	Protein	Protein length	Open reading frame	CDS	CDS Length	Intron	Extron	Function annotation	Manunal annotation
Ps109674	XM_009525420.1	MVMLLRRAAPSSRRLFSTRVADTDVVIASYARTPIACFNGSFAPLSGPELGAVANAEAVRRAGLEPAQIQEAFLGNVVSAGIGQAPARQSVLKAGFPDFIPCTTVNKVCASGMKALAIGAQSLRSGSQQVVLAGGFESMTNVPHYLPKARAGYRLGNGTLVDGVIHDGLWDPYNNQHMGMCGEKCAEDFGFSREAQDAFAIESYRRAIDASERGFFKAEITPVTVKGRRGDQVFDKDEEMFNTKTDKIPTLRSAFKKNGTITAANASTLNDGAAAMVLMTGAKARELGVTPLARIRGFADAAQDPVQFTIAPSKAVPLALHHAGLQASDVDYHEINEAFSVVALANMRLMNIPHDRVNVNGGAVAIGHPIGVSGARIVGTLIHILKEKDATIGCASICN…	413	ATGGTTATGCTGCTGCGCCGCGCCGCCCCCTCGTCCCGCCGCCTCTTCAGCACGCGCGTGGCCGACACCGACGTGGTGATCGCCAGCTACGCGCGTACGCCCATCGCGTGCTTCAACGGCTCGTTCGCGCCGCTCTCGGGCCCAGAACTGGGCGCCGTCGCCAACGCTGAGGCCGTCAGGCGCGCGGGGCTCGAGCCCGCGCAGATCCAGGAGGCGTTCCTGGGCAACGTGGTGAGCGCCGGCATCGGCCAGGCGCCGGCGCGCCAGTCCGTGCTCAAGGCGGGCTTCCCGGACTTCATCCCGTGCACGACCGTCAACAAGGTGTGCGCGTCCGGCATGAAGGCGTTGGCCATCGGTGCGCAGAGCCTGCGGAGTGGCAGCCAGCAGGTCGTGCTGGCC…	ATGGTTATGCTGCTGCGCCGCGCCGCCCCCTCGTCCCGCCGCCTCTTCAGCACGCGCGTGGCCGACACCGACGTGGTGATCGCCAGCTACGCGCGTACGCCCATCGCGTGCTTCAACGGCTCGTTCGCGCCGCTCTCGGGCCCAGAACTGGGCGCCGTCGCCAACGCTGAGGCCGTCAGGCGCGCGGGGCTCGAGCCCGCGCAGATCCAGGAGGCGTTCCTGGGCAACGTGGTGAGCGCCGGCATCGGCCAGGCGCCGGCGCGCCAGTCCGTGCTCAAGGCGGGCTTCCCGGACTTCATCCCGTGCACGACCGTCAACAAGGTGTGCGCGTCCGGCATGAAGGCGTTGGCCATCGGTGCGCAGAGCCTGCGGAGTGGCAGCCAGCAGGTCGTGCTGGCC…	1242	0	1	Acetyl-acetyltransferase,transferase activity, transferring acyl groups other than amino-acyl groups	Yes
Ps110748	XM_009533982.1	MVSSARPSDVGILAMEVHFPSDYVDQQEMEAFDGVSSGKYTLGLGQLGMAVPGDREDVNALALTAVSRLLSKFGVSPEQVGRLEVGTETLVDKSKSTKTVLMQLFGDNADVDGATVINACYGGTAALLNAVAWVDSSFWDGRYAVVVATDIAVYAKGPARPSGGCGAVAMLIGPDAPMALDCTTKATHATNVWDFYKPNVSSEYPTVDGKLSNSCYLHALDECYQLFCKKSGKAEGKGPGVDSVDYAVFHSPYNKLVQKSFARLLFLDARRVLSENDEVAKEKFASLSKWADAPLEDTLNDRELDLAVRAVAKEDFKTKVGPSCTTSQQLGNCYTAAVYMNLATLVHARAKDLSLGARVLMFSYGSGSLATMFVLRTREPTESSKGKFSLEKIAKALDL…	955	ATGGTGAGCTCTGCACGGCCCAGCGACGTGGGCATCCTGGCCATGGAGGTGCATTTCCCCTCGGACTATGTGGACCAGCAGGAGATGGAGGCATTCGATGGCGTCAGCAGCGGCAAGTACACTCTGGGCCTGGGCCAGCTGGGCATGGCGGTGCCCGGCGACCGAGAGGACGTGAACGCGCTGGCGCTGACTGCAGTGTCCAGGCTCCTGAGCAAGTTCGGCGTGTCCCCCGAGCAAGTTGGACGTCTGGAGGTGGGCACGGAGACGCTGGTGGACAAGAGCAAGTCCACCAAGACCGTCCTCATGCAGCTGTTCGGAGACAACGCCGATGTGGACGGAGCCACGGTCATCAACGCCTGCTACGGCGGCACCGCGGCGCTGCTGAACGCCGTGGCCTGG…	ATGGTGAGCTCTGCACGGCCCAGCGACGTGGGCATCCTGGCCATGGAGGTGCATTTCCCCTCGGACTATGTGGACCAGCAGGAGATGGAGGCATTCGATGGCGTCAGCAGCGGCAAGTACACTCTGGGCCTGGGCCAGCTGGGCATGGCGGTGCCCGGCGACCGAGAGGACGTGAACGCGCTGGCGCTGACTGCAGTGTCCAGGCTCCTGAGCAAGTTCGGCGTGTCCCCCGAGCAAGTTGGACGTCTGGAGGTGGGCACGGAGACGCTGGTGGACAAGAGCAAGTCCACCAAGACCGTCCTCATGCAGCTGTTCGGAGACAACGCCGATGTGGACGGAGCCACGGTCATCAACGCCTGCTACGGCGGCACCGCGGCGCTGCTGAACGCCGTGGCCTGG…	2868	0	1	Hydroxymethylglutaryl-CoA synthase,isoprenoid biosynthetic process	No
Ps128829	XM_009524958.1	MTNQLSHGDALEALAGSSRPELEAALDQTLALLRAALKAAPDAGAPDLTLQRKAAQVAALAGQVQRLCFSGSSPATAKQFEPLQPSHDASDNWDAAAKQQDAAAAAPQPSVWSGFYNKTLRERFDVLALMYPRLKTLKAQQSAGSDAATDILPPSDPAAKLGELPLRTANLMIENCIGVLGVPLGLGLNFVIDGKSLSVPMAVEEPSVVAAASSAAKLVAAAGGGFHTATSGNIMTSQIQLVGTEDIPAAIAAIECNRERLLSIANTTLCPNMKKRGGGAVDIYCRVVSQAARAAATAAGGSAWYNRCDDELVVNASEPQTQFLVVHIDVDVCEAMGANIVNTVAEGLSEEVSKITRSRVGLRILTNLCMQRRARATFEIPLKKLGWKGVDGEDVANRI…	985	ATGACCAACCAGCTCTCGCACGGCGACGCGCTCGAGGCGCTGGCCGGCTCCTCCCGCCCGGAGCTCGAGGCCGCGCTGGACCAGACCCTGGCGCTGCTGCGCGCCGCGCTCAAGGCGGCCCCAGACGCGGGCGCGCCCGACCTCACGCTGCAGCGGAAGGCGGCGCAGGTGGCCGCGCTCGCCGGCCAGGTGCAGCGACTGTGCTTCAGCGGTAGCAGCCCCGCCACGGCCAAGCAGTTCGAGCCGCTGCAGCCGAGCCACGACGCCAGCGACAACTGGGACGCCGCCGCCAAGCAGCAGGACGCGGCGGCGGCGGCTCCGCAGCCCTCGGTCTGGTCGGGCTTCTACAACAAGACGCTGCGCGAGCGCTTCGACGTGCTGGCGCTCATGTACCCGCGG…	ATGACCAACCAGCTCTCGCACGGCGACGCGCTCGAGGCGCTGGCCGGCTCCTCCCGCCCGGAGCTCGAGGCCGCGCTGGACCAGACCCTGGCGCTGCTGCGCGCCGCGCTCAAGGCGGCCCCAGACGCGGGCGCGCCCGACCTCACGCTGCAGCGGAAGGCGGCGCAGGTGGCCGCGCTCGCCGGCCAGGTGCAGCGACTGTGCTTCAGCGGTAGCAGCCCCGCCACGGCCAAGCAGTTCGAGCCGCTGCAGCCGAGCCACGACGCCAGCGACAACTGGGACGCCGCCGCCAAGCAGCAGGACGCGGCGGCGGCGGCTCCGCAGCCCTCGGTCTGGTCGGGCTTCTACAACAAGACGCTGCGCGAGCGCTTCGACGTGCTGGCGCTCATGTACCCGCGG…	2958	1	2	Hydroxymethylglutaryl-CoA reductase,hydroxymethylglutaryl-CoA reductase (NADPH) activity	No
Ps142301	No data	MAGDREVVRVSAPGKLLLLGEHAVVYGCPVVAAALSDLRIQADITHIAVPAGVQPTIEFSCKDIKSTRDKEPLRRAYAASELQKVVEGLDDEVHYVPTPAQEVMTRIEQVLDSETPEDAKAMRAPLFLCCALLRSSGYLSGSKGGLHVEVATCNLPIGAGLGSSAAMSVALSGAFAELSGSPRKHELDFINSYAFGAEVILHGSPSGADNTVSCFGGTLIFQKHPGPSFRRIQCQLNKFRFLLVNTGVPRSTREQVGNVRKRYEADREKVQKRFDTIQELVEKFVDLSELRVLSEEVLGQEIEHNQKILNGLGVGHAQIDEVARICKQFNGATKLTGAGGGGCTISLLPRSLGNEDFAKLITQLEAKGFECFASSIGGPGLIRAKATTSESK*	392	ATGGCAGGAGACCGCGAGGTTGTGCGCGTGTCGGCGCCCGGCAAGCTGCTGCTGCTCGGCGAGCACGCCGTGGTCTACGGCTGCCCCGTGGTGGCGGCGGCGCTGTCGGATCTGCGCATCCAGGCGGATATTGTGCGTACTTTGCCATTGACTCGCGAACTCACCTGCTGATGCTGCTGCTGTAGTTGAAGAGCCAAGGATTTGACTGATTGTGTGTATGTCCGCAGACGCACATTGCTGTGCCTGCAGGCGTCCAGCCGACCATCGAGTTCTCTTGCAAGGATATCAAGTCCACGCGCGACAAGGAGCCGCTCCGTCGCGCGTATGCGGCCTCCGAGCTGCAAAAAGTGGTCGAAGGACTCGACGATGAAGTCCACTATGTGCCAACTCCGGCGCAAG…	ATGGCAGGAGACCGCGAGGTTGTGCGCGTGTCGGCGCCCGGCAAGCTGCTGCTGCTCGGCGAGCACGCCGTGGTCTACGGCTGCCCCGTGGTGGCGGCGGCGCTGTCGGATCTGCGCATCCAGGCGGATATTACGCACATTGCTGTGCCTGCAGGCGTCCAGCCGACCATCGAGTTCTCTTGCAAGGATATCAAGTCCACGCGCGACAAGGAGCCGCTCCGTCGCGCGTATGCGGCCTCCGAGCTGCAAAAAGTGGTCGAAGGACTCGACGATGAAGTCCACTATGTGCCAACTCCGGCGCAAGAGGTGATGACCCGAATTGAGCAGGTGCTGGATAGCGAGACGCCGGAGGATGCTAAGGCTATGCGTGCGCCGCTGTTCTTGTGCTGCGCGTTGCTC…	1179	2	3	Mevalonate kinase	No
Ps156915	XM_009517080.1	MANLRPTCVSAPGKVLLVGGYLVLDEQYSGLVLSSTARFYSQVGVEILGEEDSIFASHCEWRRLFPLKVESAQFDQLIDGWIEKNGDGRLRFQLREGSHRNSYIEETVLCAVNGIAGLDEFKSNDTFQQLAEEKKGAHVTLRGDNDFYSQVKRLQDAKLPLRRSNLKALNAFLPPTMEQRGDKMVALKTGMGSSAALVTSLVAALVAFFVPTANFDTQQKDLELIGSGFDVSAACFGSQRYTRFPATTLDAFTSEDAMKSGEIVRCITDSALWNTSNRVKSVRLPSTFHMILGDVSSGSATVSMVRQVLKWRQEQPEHAKKVMDEIHHHNTEVEQGFAEICELEDSLSTPIDWATMAAQSREQWGTTDARIGAILMRISEAFSHFRKLMREMGNAAGVP…	465	ATGGCGAACCTCCGCCCCACGTGCGTGTCTGCGCCCGGCAAGGTGCTGCTTGTGGGCGGCTACCTGGTCCTGGACGAGCAGTACTCGGGGCTTGTTTTGTCGAGCACGGCGAGGTTTTACTCCCAAGTGGGGGTTGAGGTACGTGTGTCAATCACTGCAACAATGGAGTTAGTAAACGCTAATATTTATCGTTAAAATGCAGATTTTGGGTGAAGAAGACTCGATTTTTGCTTCCCACTGCGAATGGCGTCGTCTCTTTCCGTTGAAGGTGGAGAGTGCGCAGTTCGACCAGTTGATCGACGGCTGGATCGAGAAAAATGGCGATGGACGACTCCGATTCCAGCTCAGGTGACGAGGAGTTACGTACGGATTAGTGAAGGGTCAAACAGAATGACCTTA…	ATGGCGAACCTCCGCCCCACGTGCGTGTCTGCGCCCGGCAAGGTGCTGCTTGTGGGCGGCTACCTGGTCCTGGACGAGCAGTACTCGGGGCTTGTTTTGTCGAGCACGGCGAGGTTTTACTCCCAAGTGGGGGTTGAGATTTTGGGTGAAGAAGACTCGATTTTTGCTTCCCACTGCGAATGGCGTCGTCTCTTTCCGTTGAAGGTGGAGAGTGCGCAGTTCGACCAGTTGATCGACGGCTGGATCGAGAAAAATGGCGATGGACGACTCCGATTCCAGCTCAGGGAGGGTTCGCACCGGAACTCCTACATTGAGGAGACAGTCTTGTGTGCTGTGAATGGCATTGCTGGATTGGACGAGTTCAAGAGCAACGACACGTTCCAGCAACTAGCGGAGGAG…	1398	9	10	Phosphomevalonate kinase,	Yes
Ps108502	XM_009529689.1	MKVATCAAPTNIAVIKYWGKDDVALNTPLNSSVSVTLHQDQLRTTTSVAGGRELQTTRLWLNGQEQPINKRVAIVLREMKQWAIRVRGSDSDATQHLHIVSTNSFPTAAGLASSAAGYACLVAALAEFYGLSKADEEYPGQLSAIARQGSGSACRSLDGGFVAWQKGEQPDGRDSSAVQVADELHWPGLCAVVCVVNDAQKDTSSTTGMQTTKATSPLLAYRAKHLVPERMKIMEKAILERDFQAFGALTMQDSNQFHATCLDTTPPIFYLNDVSRQIIRLVHRYNEQAGRVQAAYTFDAGPNAVLFVEEQHVQEVVSLVHHCFPTSHKMTIKSSIAVDRTPSAALLAKMEAKAENGKAFNLPHIPDSVKMMYVSRVGGGTCPLPYRKENSTESEVRGC…	434	ATGAAGGTGGCAACGTGCGCGGCGCCGACCAACATCGCGGTCATCAAGTACTGGGGCAAGGACGACGTGGCGCTCAACACGCCGCTCAATTCGAGCGTGAGCGTGACGCTGCACCAGGACCAGCTGCGCACCACCACGTCCGTCGCGGGCGGACGGGAGCTGCAGACCACTCGCCTGTGGCTCAATGGCCAGGAGCAGCCCATCAACAAGCGCGTGGCCATCGTGCTGCGCGAGATGAAGCAGTGGGCGATCCGCGTGCGCGGCAGCGACAGTGATGCGACGCAGCACCTGCACATCGTGTCCACCAACTCGTTCCCGACAGCGGCGGGGCTCGCGTCCTCCGCTGCCGGCTACGCGTGTCTCGTGGCGGCGCTGGCCGAGTTCTACGGTCTCTCCAAG…	ATGAAGGTGGCAACGTGCGCGGCGCCGACCAACATCGCGGTCATCAAGTACTGGGGCAAGGACGACGTGGCGCTCAACACGCCGCTCAATTCGAGCGTGAGCGTGACGCTGCACCAGGACCAGCTGCGCACCACCACGTCCGTCGCGGGCGGACGGGAGCTGCAGACCACTCGCCTGTGGCTCAATGGCCAGGAGCAGCCCATCAACAAGCGCGTGGCCATCGTGCTGCGCGAGATGAAGCAGTGGGCGATCCGCGTGCGCGGCAGCGACAGTGATGCGACGCAGCACCTGCACATCGTGTCCACCAACTCGTTCCCGACAGCGGCGGGGCTCGCGTCCTCCGCTGCCGGCTACGCGTGTCTCGTGGCGGCGCTGGCCGAGTTCTACGGTCTCTCCAAG…	1305	1	2	Diphosphomevalonate decarboxylase	No
Ps143540	XM_009533301.1	MVLASVRAGGALAGAAVRNGAAAFSTAGRVTFEQLTAGADAEQLEFMKEQIVQVDELDNVVGPISKKDAHIHDGVLHRAFSVFVFNSKNELLIQKRASEKITFPSFWANTCCSHPLFTEGELEDGFGVKRAAIRKLEHELGIPTSTFALEDLAYVSTVMYKMFPGAYMFTLFRPQAASDANWTEYEMDHILFARGDVSLDNVNKNEVEQVEFVTRENLPALLNDSTRKLSPWFHLIGSNLLPKWWDNLDTVLAKDNADRQIHDYR*	265	ATGGTGCTGGCGAGTGTGCGTGCTGGTGGCGCGCTGGCGGGAGCGGCGGTGCGCAATGGCGCGGCCGCCTTCAGTACGGCGGGGCGTGTGACGTTTGAACAGCTCACGGCTGGAGCCGACGCCGAGCAGCTGGAGTTCATGAAGGAGCAGATCGTGCAAGTGGACGAGCTGGACAACGTCGTGGGCCCTATCAGCAAGAAGGATGGTACGTGTCGACGTCGGCCTTGTACCTAAAGATGCACCTAGCTAACTGAGTGGGGGTACTTGTTCCGGTGGATTGACAAACAGCGCACATCCACGACGGCGTTCTGCACCGCGCCTTCAGCGTGTTCGTCTTCAACTCGAAGAACGAGCTGCTTATTCAGAAGCGCGCGAGCGAAAAGATCACCTTCCCCAGCT…	ATGGTGCTGGCGAGTGTGCGTGCTGGTGGCGCGCTGGCGGGAGCGGCGGTGCGCAATGGCGCGGCCGCCTTCAGTACGGCGGGGCGTGTGACGTTTGAACAGCTCACGGCTGGAGCCGACGCCGAGCAGCTGGAGTTCATGAAGGAGCAGATCGTGCAAGTGGACGAGCTGGACAACGTCGTGGGCCCTATCAGCAAGAAGGATGCGCACATCCACGACGGCGTTCTGCACCGCGCCTTCAGCGTGTTCGTCTTCAACTCGAAGAACGAGCTGCTTATTCAGAAGCGCGCGAGCGAAAAGATCACCTTCCCCAGCTTCTGGGCGAACACGTGCTGCAGCCACCCGCTTTTCACTGAAGGAGAGCTCGAGGACGGCTTCGGTGTGAAACGTGCGGCCATC…	798	3	4	Isopentenyl-diphosphate delta-isomerase	No
Ps109459	XM_009521036.1	MAQEREEFVAVCGKLKLEVLELLRTKHQLPQEALDWVDEVVEYNCIGGKLNRGISVVHCTQAMAPGKVLTSEMKEKASVLGWCIEWLQAFFLVADDIMDESITRRGQPCWYRKPNVKMIAINDAFLLEAFVFQILKKHFRSEPYYLDLVDTFHDVVFHTEIGQLLDLTSQPLDGDVDLDRFTVERYRQIVINKTAYYTFYLSAACAMFLNGVVDEPSHNLAKKICVQIGEYFQIQDDFLDCYGDENVIGKVGTDIQDNKCSWLVVQALDRATPEQRETLKTNYGRNDSDAIAAVKKLYNELDLAAVYHRYEDETYKTLSEEIAQVTMMPSEVFTLLVSKIFKRNK*	345	ATGGCCCAGGAACGCGAAGGTATCACTTGCCCCTTGCTGTATGCCATGACGCTGAGTGTCGATTGCAATAACGCGCTTACGGTTGTGTCCACATTGTTGCATTGGCAGAATTCGTTGCTGTGTGCGGCAAGCTCAAGCTGGAGGTGCTGGAGCTGCTGCGCACCAAGCACCAGCTGCCCCAGGAGGCTCTGGACTGGGTGGACGAAGTGGTGGAGTACAACTGCATCGGCGGCAAGCTCAACCGCGGCATCAGCGTCGTGCACTGGTGAGTTGCAACGCATTGGCTTGGATTTCTTGTACCGGGAGTGTATCATTTTGCTGACGTGTTGCGTTTGCTGGCTCGCTGTAGCACGCAGGCCATGGCCCCCGGCAAGGTCCTCACTTCGGAGATGAAAGAGA…	ATGGCCCAGGAACGCGAAGAATTCGTTGCTGTGTGCGGCAAGCTCAAGCTGGAGGTGCTGGAGCTGCTGCGCACCAAGCACCAGCTGCCCCAGGAGGCTCTGGACTGGGTGGACGAAGTGGTGGAGTACAACTGCATCGGCGGCAAGCTCAACCGCGGCATCAGCGTCGTGCACTGCACGCAGGCCATGGCCCCCGGCAAGGTCCTCACTTCGGAGATGAAAGAGAAGGCCAGCGTTCTGGGATGGTGCATTGAGTGGCTCCAAGCGTTCTTCCTCGTGGCCGACGACATCATGGACGAGTCGATCACTCGCCGTGGCCAGCCGTGCTGGTACCGCAAGCCCAACGTCAAGATGATCGCCATCAACGACGCCTTCTTGCTCGAGGCGTTCGTCTTCCAG…	1038	5	6	isoprenoid biosynthesis	No
Ps108215	XM_009533544.1	MATVQENESKLLEPYAYISELPGKNVRGKMIGAFQSWLRAPADAVESIQSIVDQLHNASLLIDDIEDDSEMRRGQPVAHHIFGVPATINCANYVYFLSLQKCQALGNPRAMQVYTDEMLRLHQGQGLDIFWRDHLQCPTVDEYLEMVQNKTGGLFRLAVGLMQAFSECTLDFTPLVNALAVYFQIRDDYVNLLDETYMENKSFCEDLTEGKFSFPLIVAIRENPQDTRLLSILKQRTKSTKLKQYAVQYLRETGAVEHTLAKLNDTVQQIRDEIASLGGNPALEQIVDGLHATVK*	295	ATGGCGACCGTGCAGGAGAACGAGAGCAAGCTGCTGGAGCCGTACGCGTACATCAGCGAGCTGCCGGGCAAGAACGTGCGCGGCAAGATGATCGGCGCCTTCCAGTCGTGGCTGCGCGCGCCCGCGGACGCCGTCGAGAGCATCCAGAGCATCGTGGACCAGCTGCACAACGCCAGTCTCCTGTGCGTAGGGGCCCCTCCCCCTCCCTCCGTTCTACAGCCCAGCCCCCACTCCGTCGTTCTACCATTGCGATGCAGCTGACAACAATTTCTTTATCGTCGTGGTGGCAGCATTGACGACATTGAGGACGACTCGGAGATGCGCCGTGGCCAGCCCGTGGCCCACCACATCTTCGGCGTGCCGGCCACCATCAACTGCGCCAACTACGTGTACTTCCTG…	ATGGCGACCGTGCAGGAGAACGAGAGCAAGCTGCTGGAGCCGTACGCGTACATCAGCGAGCTGCCGGGCAAGAACGTGCGCGGCAAGATGATCGGCGCCTTCCAGTCGTGGCTGCGCGCGCCCGCGGACGCCGTCGAGAGCATCCAGAGCATCGTGGACCAGCTGCACAACGCCAGTCTCCTCATTGACGACATTGAGGACGACTCGGAGATGCGCCGTGGCCAGCCCGTGGCCCACCACATCTTCGGCGTGCCGGCCACCATCAACTGCGCCAACTACGTGTACTTCCTGTCGCTGCAGAAGTGCCAGGCGCTGGGCAACCCGCGGGCCATGCAGGTGTACACGGACGAGATGCTGCGGCTGCACCAGGGCCAGGGGCTGGACATCTTCTGGAGGGAC…	888	2	3	Geranylgeranyl pyrophosphate synthetase	No

## Sheet: Table S2
Table S2. Prediction of MVA pathway enzymes in P. sojae and other organisms
Mevalonate pathway enzymes in P. sojae		S. cerevisiae			P. infestans		S. parasitica		P. capsici		Py. ultimum		Organisms with higher identities
ID	Predicted function	Name	ID	Identity	ID	Identity	ID	Identity	Accession number	Identity	ID	Identity	Organisms	Accession number	Identity
Ps109674	Acetyl-­CoA acetyltransferase	ERG10	SGD:S000005949	0.514	PITG_01783	0.913	SPRG_11795	0.708	KAG1689027.1	0.8954	PYU1_G005702	0.781	P. megakarya	A0A225VI25	0.915
Ps110748	3-hydroxy-3-methylglutaryl-CoA (HMG-CoA) synthase	ERG13	SGD:S000004595	0.44	PITG_12495	0.868	SPRG_03968	0.565	KAG1688237.1	0.8779	PYU1_G004785	0.717	P. cactorum	A0A329S8F6	0.883
Ps128829	3-hydroxy-3-methylglutaryl-CoA (HMG-CoA) reductase	HMG1	SGD:S000004540	0.468	PITG_16807	0.857	SPRG_06187	0.642	KAG1689405.1	0.8694	PYU1_G009538	0.84	P. parasitica	W2RHT7	0.895
Ps142301	Mevalonate kinase	ERG12	SGD:S000004821	0.298	PITG_11028	0.836	SPRG_05647	0.392	KAG1701589.1	0.8695	PYU1_G003306	0.496	P. ramorum	H3GFL4	0.898
Ps156915	Phosphomevalonate kinase	ERG8	SGD:S000004833	0.295	PITG_03270	0.733	SPRG_15224	0.415	KAG1703131.1	0.7021	PYU1_G000676	0.595	P. nicotianae	A0A0W8BCJ5	0.754
Ps108502	Diphosphomevalonate decarboxylase	MVD1	SGD:S000005326	0.518	PITG_15778	0.834	SPRG_03870	0.64	KAG1695362.1	0.8307	PYU1_G003769	0.705	P. parasitica	W2KGC2	0.857
Ps143540	Isopentenyl diphosphate Delta­isomerase	IDI1	SGD:S000006038	0.407	PITG_16665	0.845	SPRG_14352	0.568	KAG1685780.1	0.8491	PYU1_G013206	0.752	P. parasitica	W2QN02	0.872
Ps109459	Farnesyl diphosphate synthase	ERG20	SGD:S000003703	0.512	PITG_10990	0.928	SPRG_10991	0.669	KAG1701553.1	0.9391	PYU1_G003489	0.754	P. megakarya	A0A225WY40	0.945
Ps108215	Geranylgeranyl diphosphate synthase	BTS1p	SGD:S000005990	0.414	PITG_13077	0.939	SPRG_06894	0.633	KAG1698423.1	0.9288	PYU1_G000336	0.759	P. infestans	D0NK88	0.939

## Sheet: Table S3
Table S3. Cilium related DEGs
Gene ID	Control	Treat	Fold change	P-value
Ps108222	69.61	2.426	-4.83015	4.62922e-225
Ps108990	5.453	0.093	-4.22693	0.000818768		#
Ps108230	23.076	2.18	-3.40683	0		#
Ps108625	30.78	3.756	-2.9677	1.96366e-12		#
Ps109615	102.856	13.77	-2.89603	2.75786e-108		#
Ps134505	23.836	4.11	-2.53897	1.164e-194		#
Ps112706	16.936	3.223	-2.39573	3.74419e-116		#
Ps127247	9.47	1.826	-2.37847	5.64221e-239		#
Ps134749	9.72	1.89	-2.35062	6.85818e-29		#
Ps157736	2.436	0.486	-2.26014	2.15054e-06		#
Ps109079	43.013	10.49	-2.03612	4.16917e-77		#
Ps111758	60.676	15.176	-1.99081	2.02874e-24		#
Ps109031	43.573	11.096	-1.97572	1.43591e-94		#
Ps118493	39.42	10.086	-1.96718	3.27887e-64		#
Ps109500	66.773	17.16	-1.96189	8.90559e-81		#
Ps133004	27.52	7.866	-1.80795	7.25814e-53		#
Ps144504	23.23	6.693	-1.79624	2.17696e-41		#
Ps111756	15.403	4.62	-1.74222	1.51628e-129		#
Ps143973	27.376	8.52	-1.68557	3.77435e-38		#
Ps120283	42.38	13.44	-1.66586	8.11883e-176		#
Ps108289	43.226	13.9	-1.64018	4.3545e-75		#
Ps140203	9.59	3.173	-1.58986	1.46472e-38		#
Ps131706	20.336	6.63	-1.55779	2.6929e-126		#
Ps134838	37.07	13.723	-1.43754	3.66988e-65		#
Ps155502	7.23	2.683	-1.43385	2.78597e-78		#
Ps128471	4.373	1.636	-1.39458	1.6893e-10		#
Ps141363	50.63	20.05	-1.34078	5.47092e-78		#
Ps136833	45.45	18.353	-1.2631	2.57787e-84		#
Ps129172	14.123	5.97	-1.24524	5.95526e-31		#
Ps130594	29.223	12.07	-1.19064	5.27557e-74		#
Ps133187	84.536	37.81	-1.16479	1.1745e-62		#
Ps143637	81.736	37.923	-1.11156	1.29001e-54		#

## Sheet: Table S4
Table S4. Signal transduction related DEGs
Gene ID	Control	Treat	Fold change	P-value
Ps137399	87.843	0	-10.1826	6.97177e-30		#
Ps136671	54.62	0.03	-10.026	2.61719e-59		#
Ps137397	75.713	0.073	-9.0843	1.42821e-38		#
Ps108372	24.703	0.063	-7.93852	7.21944e-34		#
Ps129347	13.626	0.053	-7.32784	1.94853e-27		#
Ps137398	15.706	0.04	-7.26163	2.70074e-17		#
Ps109292	10.576	0.003	-7.15021	7.21205e-12		#
Ps133400	68.143	0.546	-6.93414	0		#
Ps133529	18.18	0.213	-6.24922	2.82456e-39		#
Ps138113	19.79	0.37	-5.71733	8.14075e-107		#
Ps144058	31.863	1.43	-4.47032	2.53673e-232		#
PsPGA1	141.163	7.296	-4.27021	0		#
Ps136746	11.023	0.653	-4.05695	3.19433e-89		#
Ps131511	21.97	1.45	-3.8798	1.25399e-226		#
Ps145014	1050.59	77.91	-3.75686	0		#
Ps141838	17.493	1.453	-3.58444	5.73444e-130		#
Ps158578	21.17	1.966	-3.43038	7.00344e-213		#
Ps142783	25.116	2.546	-3.28431	4.33713e-57		#
Ps132826	6249.07	946.01	-2.72857	0		#
Ps132819	2484.8	384.163	-2.69805	0		#
Ps155655	45.073	7.413	-2.60772	1.03215e-117		#
Ps139521	11.71	1.873	-2.587	2.6438e-10		#
Ps140825	1206.49	205.776	-2.54036	0		#
Ps143786	100.916	20.153	-2.31368	1.81044e-37		#
Ps133189	29.856	6.113	-2.30874	1.23198e-44		#
Ps134269	17.896	4.036	-2.15278	8.78039e-150		#
Ps156107	13.173	3.03	-2.13112	2.46509e-135		#
Ps139761	21.166	4.893	-2.11231	1.90019e-28		#
Ps122128	19.403	5.14	-1.90637	2.49535e-18		#
Ps155656	34.726	9.55	-1.86127	6.80756e-36		#
Ps142677	16.623	4.646	-1.83903	7.02212e-38		#
Ps130366	11.466	3.433	-1.74496	7.65762e-173		#
Ps134934	38.31	12.98	-1.56552	6.72518e-107		#
Ps135780	55.116	18.79	-1.55549	1.15384e-77		#
Ps140095	60.063	20.766	-1.53652	3.60806e-84		#
Ps142643	29.566	10.456	-1.50408	2.23981e-109		#
Ps158615	26.623	9.553	-1.47825	2.56802e-24		#
Ps141824	19.016	6.91	-1.45749	1.52307e-15		#
Ps129242	24.29	9.666	-1.41608	1.84077e-39		#
Ps140465	19.35	7.5	-1.37192	6.92715e-113		#
Ps134363	15.843	6.273	-1.33833	4.35642e-25		#
Ps127372	15.24	6.22	-1.29685	7.16422e-54		#
Ps134347	29.26	11.406	-1.29125	3.2832e-83		#
Ps158827	21.426	8.816	-1.28614	2.44994e-65		#
Ps129999	14.483	6.023	-1.26588	4.09672e-14		#
Ps108890	203.293	85.29	-1.25671	2.22425e-89		#
Ps127212	12.99	5.703	-1.19314	1.44708e-55		#
Ps157071	1294.69	552.33	-1.17113	1.55664e-60		#
Ps136543	12.093	5.48	-1.14554	3.47316e-21		#
Ps136673	46.073	22.453	-1.12223	6.98667e-98		#
Ps137909	13.503	16.79	1.04435	4.25507e-26		#
Ps132933	38.263	87.246	1.18347	5.21091e-63		#
Ps109258	162.746	382.106	1.20337	0.00564365		#
Ps140391	20.656	47.963	1.2098	1.09057e-39		#
Ps137098	277.453	698.453	1.32958	1.49571e-63		#
Ps130261	28.16	73.733	1.3826	7.58226e-58		#
Ps133851	40.71	115.98	1.5054	1.51495e-42		#
Ps140372	23.786	94.373	1.98169	2.91484e-182		#
Ps132597	12.793	57.506	2.16093	1.90204e-94		#
Ps128619	12.363	57.823	2.21996	1.29948e-143		#

## Sheet: Table S5
Table S5. Microtubule associated complex related DEGs
Gene ID	Control	Treat	Fold change	P-value
Ps109123	62.55	1.99	-4.95636	1.66948e-167		#
Ps110157	13.213	1.256	-3.38635	2.91555e-14		#
Ps140957	14.946	1.433	-3.37408	1.72404e-97		#
Ps156858	30.65	3.193	-3.26522	0		#
Ps139555	10.866	1.373	-2.97769	4.86768e-67		#
Ps142097	12.79	2.41	-2.40383	2.73608e-66		#
Ps139516	31.943	6.556	-2.28632	1.18401e-118		#
Ps119323	725.26	151.5	-2.26313	0		#
Ps119319	434.986	100.093	-2.12386	0		#
Ps141215	32.043	7.606	-2.07889	3.54797e-224		#
Ps131853	145.396	36.783	-1.98444	3.60109e-132		#
Ps116046	26.48	7.153	-1.82529	4.91677e-176		#
Ps117608	37.68	10.923	-1.77468	1.32014e-13		#
Ps128334	32.36	9.95	-1.70495	2.25122e-95		#
Ps113851	30.303	9.33	-1.70199	2.87962e-52		#
Ps144460	66.37	21.203	-1.65032	3.47119e-116		#
Ps133667	17.07	5.566	-1.62184	2.71731e-117		#
Ps137814	55.66	18.873	-1.56368	1.14924e-81		#
Ps157569	42.433	12.713	-1.56172	9.34598e-176		#
Ps140111	73.836	25.18	-1.53989	1.21769e-10		#
Ps111873	30.066	10.51	-1.52104	7.33895e-78		#
Ps109498	1368.41	479.673	-1.51688	0		#
Ps157394	31.116	10.936	-1.5136	1.35083e-103		#
Ps131930	39.72	14.656	-1.44054	1.30354e-44		#
Ps129636	19.056	7.476	-1.35534	2.15986e-79		#
Ps110033	12.713	4.95	-1.30966	0.0174494		#
Ps109543	149.98	63.533	-1.23971	1.67948e-36		#
Ps118268	13.086	5.66	-1.21159	2.65492e-21		#
Ps157785	222.886	86.106	-1.18452	7.56187e-119		#
Ps138237	48.536	22.053	-1.14076	3.00453e-31		#
Ps158230	85.123	38.946	-1.12658	2.14342e-29		#
Ps142176	20.876	9.896	-1.05754	0.007988		#
Ps128945	38.69	18.73	-1.0506	1.92106e-38		#
Ps133237	15.61	7.77	-1.00847	4.12902e-15		#
Ps137761	13.42	27.096	1.00713	1.37586e-30		#
Ps137561	30.183	82.323	1.44171	4.92156e-44		#
Ps137839	78.03	253.603	1.69502	0		#
Ps119273	84.803	293.613	1.78706	2.54111e-259		#
Ps138185	51.456	185.076	1.84099	4.14306e-113		#
Ps138186	16.56	77.083	2.21354	1.72373e-89		#
Ps135741	29.356	136.983	2.21627	6.99337e-284		#
Ps129929	10.576	15.763	-1.34555	6.58878e-62		#
Ps140860	27.403	11.62	-1.21855	4.50898e-42		#
Ps135046	61.596	11.566	-2.41492	8.12282e-160		#
Ps133265	16.903	8.273	-1.03584	1.64203e-58		#

## Sheet: Table S6
Table S6. Transmembrane transporter activity related DEGs
Gene ID	Control	Treat	Fold change	P-value
Ps132923	24.596	0	-9.28804	1.81947e-23		#
Ps128952	29.326	0.033	-9.08119	1.60882e-38		#
Ps141147	9.54	0	-8.24938	3.41226e-17		#
Ps142405	1.16	0	-6.29687	1.09637e-08		#
Ps142941	22.426	0.383	-5.77754	1.64231e-70		#
Ps138171	4.053	0.093	-5.38782	2.97285e-81		#
Ps131149	3.683	0.09	-5.12442	4.67042e-19		#
Ps132648	609.59	18.376	-5.05581	0		#
Ps133738	1.556	0.02	-4.96709	9.65531e-07		#
Ps142662	4.62	0.26	-4.46347	2.78846e-54		#
Ps131020	3.883	0.296	-3.67145	3.16642e-31		#
Ps129034	9.963	0.83	-3.5693	3.31413e-75		#
Ps138170	4.26	0.643	-2.48428	4.48978e-28		#
Ps134895	4.603	0.836	-2.46138	3.0271e-67		#
Ps127355	109.746	10.95	-2.39756	0		#
Ps108558	8.17	1.8	-2.1737	2.04159e-22		#
Ps132439	8.19	1.93	-2.09238	5.63101e-56		#
Ps144453	1.963	0.586	-1.75112	6.22718e-07		#
Ps140432	9.303	3.373	-1.46239	1.20251e-18		#
Ps137285	145.246	54.413	-1.42157	1.00536e-290		#
Ps129638	4.533	1.703	-1.41048	2.675e-15		#
Ps128955	8.43	3.22	-1.38229	2.77269e-13		#
Ps140578	5.303	2.17	-1.29655	4.2274e-06		#
Ps136643	6.246	2.59	-1.27355	1.2095e-17		#
Ps132801	2.23	0.96	-1.20604	0.000627738		#
Ps134716	5.92	2.606	-1.18068	1.78104e-09		#
Ps129643	5.23	2.443	-1.10423	6.31623e-31		#
Ps139799	4.156	1.943	-1.09126	4.59317e-05		#
Ps132635	10.983	22.956	1.05752	6.59316e-22		#
Ps138398	4.543	9.923	1.11192	0.000202539		#
Ps126201	1.196	3.1	1.36717	0.0109081		#
Ps132310	14.456	43.843	1.79548	1.24439e-104		#
Ps144540	5.396	22.393	2.0443	1.03311e-74		#
Ps138888	11.466	55.296	2.25882	1.59796e-57		#

## Sheet: Table S7
Table S7. Primers used in this study
Primer	Sequence（5’→3’）	Purpose
PsBTS1-FL-F	ATGGCGACCGTGCAGGAGAAC	Amplification of PsBTS1 full length from cDNA, Screen PsBTS1 knockout mutant
PsBTS1-FL-R	CTTGACTGTAGCATGCAATCC	Amplification of PsBTS1 full length from cDNA, Screen PsBTS1 knockout mutant
PsBTS1-Sc-F	AAGCTTATGGCGACCGTGCAGGAGAA	Construct yeast complement vector
PsBTS1-Sc-R	GAATTCCTACTTGACTGTAGCATGCA	Construct yeast complement vector
PsBTS1-SG1-F	CTAGCTCTGGACTGATGAGTCCGTGAGGACGAAACGAGTAAGCTCGTC TCCAGAAGATGTCCAGCCCC	Construct sgRNA vector
PsBTS1-SG1-R	AAACGGGGCTGGACATCTTCTGGAGACGAGCTTACTCGTTTCGTCCTCACGGACTCATCAGTCCAGAG	Construct sgRNA vector
PsBTS1-SG2-F	CTAGCGTACGCCTGATGAGTCCGTGAGGACGAAACGAGTAAGCTCGTCGCGTACATCAGCGAGCTGCC	Construct sgRNA vector
PsBTS1-SG2-R	AAACGGCAGCTCGCTGATGTACGCGACGAGCTTACTCGTTTCGTCCTCACGGACTCATCAGGCGTACGG	Construct sgRNA vector
PsBTS1-L-F	TCGAGGTCGACGGTATCGATAAGCTTAACAAAAGTGTGAACTAGAA	Amplification of 5' flank for PsBTS1
PsBTS1-L-R	TCCTCGCCCTTGCTCACCATTGATGACGTACTCGAGGATA	Amplification of 5' flank for PsBTS1
GFP-BTS1-OF	TATCCTCGAGTACGTCATCAATGGTGAGCAAGGGCGAGGA	Amplification of GFP
GFP-BTS1-OR	CGTCTTGTCAAAAAGTGGTTCTACTTGTACAGCTCGTCCA	Amplification of GFP
PsBTS1-R-F	TGGACGAGCTGTACAAGTAGAACCACTTTTTGACAAGACG	Amplification of 3' flank for PsBTS1
PsBTS1-R-R	GTGGATCCCCCGGGCTGCAGGAATTCAGAGTGTACTGGAGCTGACT	Amplification of 3' flank for PsBTS1
PsBTS1-span-F	AGACTGTAAGCGCATTTGGG	Screen PsBTS1 knockout mutant
PsBTS2-span-R	GAACTCCAGCAGGACCATGT	Screen PsBTS1 knockout mutant
GFP-in-F	GACGTAAACGGCCACAAGTT	Screen PsBTS2 knockout mutant
GFR-in-R	GAACTCCAGCAGGACCATGT	Screen PsBTS3 knockout mutant
PsBTS1-QF	GACATCTTCTGGAGGGACCA	Quantitative reverse transcription PCR
PsBTS1-QR	TGGAAGTACACGGCCAGAG	Quantitative reverse transcription PCR
PsGPA1-qF	AGCACGGTCTTCAAGCAGAT	Quantitative reverse transcription PCR
PsGPA1-qR	GGGTTCACTTCTGCCTCATC	Quantitative reverse transcription PCR
Ps158578-qF	CCGGAGACGAAAGAGAACAA	Quantitative reverse transcription PCR
Ps158578-qR	GCCGTAACGAGAGCTTTGAT	Quantitative reverse transcription PCR
Ps142783-qF	AACATGTACGACAAGACCAAGC	Quantitative reverse transcription PCR
Ps142783-qR	GTACCGAGCTGGTGGATGAC	Quantitative reverse transcription PCR
Ps109123-qF	GACATGGGCTCAACACAAGA	Quantitative reverse transcription PCR
Ps109123-qR	GTTGATGCCCGGATTTTCT	Quantitative reverse transcription PCR
Ps139555-qF	GGACTGCTGGCAGTTCAAGT	Quantitative reverse transcription PCR
Ps139555-qR	TCGACCTCCTCGTAGAGCTG	Quantitative reverse transcription PCR
PsCDC14-qF	CATCCGCAGCATTATGGTCC	Quantitative reverse transcription PCR
PsCDC14-qR	AGCGCATGTACTTCTGGTCG	Quantitative reverse transcription PCR
Ps109615-qF	GAACGTCAGCACCAACTTCA	Quantitative reverse transcription PCR
Ps109615-qR	GTGCAGATGAAGGGCTTGAC	Quantitative reverse transcription PCR
Ps140432-qF	CGACGAGAGCTCCTGAAACT	Quantitative reverse transcription PCR
Ps140432-qR	CACCGATCTTGGACACCAG	Quantitative reverse transcription PCR
Ps128815-qF	CTCGAACTCTCGAGGGAGAC	Quantitative reverse transcription PCR
Ps128815-qR	CTCAAGCGATGCACTGAGG	Quantitative reverse transcription PCR
Ps128817-qF	TGAGCTTTAACCCCAGCTCT	Quantitative reverse transcription PCR
Ps128817-qR	TACCGAGACAGACTGCGAAA	Quantitative reverse transcription PCR
PsACTIN-qF	ACTGCACCTTCCAGACCATC	Quantitative reverse transcription PCR
PsACTIN-qR	CCACCACCTTGATCTTCATG	Quantitative reverse transcription PCR
